# Supplementary material for: Evaluation of the Precision of Ancestry Inferences in South American Admixed Populations
Source: Front Genet. 2020 Aug 21;11:966. doi: 10.3389/fgene.2020.00966 (PMC7472784; doi:10.3389/fgene.2020.00966)
Supplement: Supplementary file 1 [file Data_Sheet_1.zip]

Archive with 2 entries (2 files):
- Data Sheet 1.PDF
- Supplementary Table 6.XLSX
